# Supplementary material for: PDXGEM: patient-derived tumor xenograft-based gene expression model for predicting clinical response to anticancer therapy in cancer patients
Source: BMC Bioinformatics. 2020 Jul 6;21:288. doi: 10.1186/s12859-020-03633-z (PMC7336455; doi:10.1186/s12859-020-03633-z)
Supplement: Supplementary file 2 — Additional file 2: Supplementary Table 1. File type: Excel. Gene ontology and annotation analysis result of PDXGEM biomarkers. [file 12859_2020_3633_MOESM2_ESM.xlsx]

## Sheet: Paclitaxel
Term	Overlap	P-value	Odds Ratio	Combined Score	Genes
Breast Neoplasms	3/57	0.00343983	9.93049	56.329	COL1A1;RPH3AL;THSD4
Menopause	2/31	0.011706	12.1729	54.1406	EXO1;THSD4
Glioma	1/5	0.026223	37.7358	137.401	RTEL1
fibrin fragment D [Supplementary Concept]	1/6	0.0313853	31.4465	108.85	C11ORF49
Stomach Neoplasms	1/6	0.0313853	31.4465	108.85	PRKAA1
1-Alkyl-2-acetylglycerophosphocholine Esterase	1/7	0.0365205	26.9542	89.2152	PSRC1
Neoplasms	1/9	0.0467101	20.9644	64.2305	NCOR2
Magnesium	2/66	0.0479273	5.71755	17.3703	SYTL2;RHOBTB2
Iron	3/154	0.0486416	3.67557	11.1123	NCOR2;KDM4B;IGF1R
Exercise Test	2/68	0.050556	5.54939	16.5631	FAF1;EFNA5
Glucose Tolerance Test	1/13	0.0667701	14.5138	39.2816	MADD
Liver Cirrhosis, Biliary	1/13	0.0667701	14.5138	39.2816	IL12RB2
Melanoma	1/13	0.0667701	14.5138	39.2816	PARP1
Multiple Sclerosis	2/82	0.0703075	4.60193	12.2176	TRIM2;FLOT1
Diabetes Mellitus, Type 2	2/86	0.0763466	4.38789	11.2877	MADD;RBMS1
Lipoproteins, VLDL	2/86	0.0763466	4.38789	11.2877	HSPA4L;GPM6B
Electrocardiography	2/87	0.0778815	4.33745	11.0716	TLE1;STK32B
Alcoholism	2/93	0.0872902	4.05762	9.89457	FAF1;IGF1R
Nonalcoholic Fatty Liver Disease	1/20	0.100874	9.43396	21.6404	ACADS
Blood Flow Velocity	1/26	0.129121	7.25689	14.8549	EFNA5
Hippocampus	1/29	0.142914	6.50618	12.6579	EFNA5
Hemoglobin A, Glycosylated	2/128	0.147672	2.94811	5.63903	EFNA5;SCRG1
Body Height	4/385	0.148047	1.9603	3.74463	NCOR2;APP;GABBR2;HMGXB3
Osteoporosis	1/31	0.151988	6.08643	11.4665	HSPA4L
Colitis, Ulcerative	1/32	0.156489	5.89623	10.9361	RTEL1
Thyrotropin	1/33	0.160967	5.71755	10.4434	HSPA4L
Forced Vital Capacity	1/34	0.165421	5.54939	9.98479	GABBR2
Sleep	1/35	0.169852	5.39084	9.55702	IGF1R
Pulse	1/35	0.169852	5.39084	9.55702	EFNA5
Lipoproteins, LDL	1/36	0.17426	5.24109	9.15728	STK32B
HIV-1	1/37	0.178644	5.09944	8.78307	HMGXB3
Carotid Artery Diseases	1/38	0.183005	4.96524	8.43218	EFNA5
Respiratory Function Tests	2/151	0.190841	2.49906	4.13924	THSD4;IGF1R
Mental Competency	1/42	0.200222	4.49236	7.22519	SERBP1
Cholesterol, LDL	3/304	0.218478	1.86197	2.83218	DIAPH2;PSRC1;HSPA4L
Forced Expiratory Volume	1/57	0.261644	3.31016	4.43817	GABBR2
Lipoproteins, HDL	1/61	0.277218	3.0931	3.9683	MADD
Calcium	1/61	0.277218	3.0931	3.9683	RPH3AL
Hypertension	1/64	0.288685	2.94811	3.66279	RHOBTB2
Lipoproteins	1/79	0.343371	2.38834	2.55301	THSD4
Coronary Disease	1/82	0.353797	2.30097	2.39078	PSRC1
Body Weights and Measures	1/87	0.370812	2.16873	2.15151	GCSH
C-Reactive Protein	1/88	0.374161	2.14408	2.10778	EFNA5
Insulin	1/89	0.377493	2.11999	2.0653	PTPN12
Arteries	1/89	0.377493	2.11999	2.0653	GABBR2
Waist-Hip Ratio	1/93	0.390644	2.02881	1.907	TLE1
Attention Deficit Disorder with Hyperactivity	1/99	0.409857	1.90585	1.69992	TP53BP1
Blood Pressure	3/454	0.433392	1.24678	1.04245	TLE1;THSD4;IL12RB2
Asthma	1/107	0.434544	1.76336	1.46968	GABBR2
Parkinson Disease	1/132	0.505285	1.42939	0.975748	GABBR2
Waist Circumference	1/146	0.540993	1.29232	0.793937	TLE1
Heart Rate	1/155	0.562588	1.21729	0.700193	EFNA5
Cholesterol, HDL	2/357	0.566962	1.05703	0.599824	CA12;APP
Hemoglobins	1/157	0.567248	1.20178	0.681359	THSD4
Heart Failure	1/187	0.63153	1.00898	0.463737	GABRP
Hip	1/202	0.660027	0.934056	0.388076	STK32B
Coronary Artery Disease	1/205	0.665459	0.920387	0.374853	PSRC1
Body Weight	1/216	0.68465	0.873515	0.330929	THSD4
Triglycerides	1/244	0.728719	0.773276	0.244717	COL1A1
Echocardiography	1/273	0.767932	0.691133	0.182496	EFNA5
Stroke	1/289	0.787107	0.652869	0.156291	CREB3L2
Body Mass Index	1/437	0.90444	0.43176	0.0433657	TLE1

## Sheet: Trastuzumab
Term	Overlap	P-value	Odds Ratio	Combined Score	Genes
Focal adhesion	11/199	3.91158e-07	7.22567	106.609	PDGFRB;COL1A1;PDGFRA;COL1A2;LAMA2;LAMA4;AKT3;COL6A1;FN1;COL6A3;FLNA
ECM-receptor interaction	7/82	3.14226e-06	11.1589	141.39	COL1A1;COL1A2;LAMA2;LAMA4;COL6A1;FN1;COL6A3
Amoebiasis	7/96	9.01023e-06	9.53159	110.73	COL1A1;COL3A1;COL1A2;LAMA2;LAMA4;FN1;ADCY1
AGE-RAGE signaling pathway in diabetic complications	7/100	1.17963e-05	9.15033	103.835	COL1A1;COL3A1;COL1A2;MMP2;AKT3;FN1;AGER
Relaxin signaling pathway	7/130	6.43152e-05	7.03871	67.9356	COL1A1;COL3A1;COL1A2;MMP2;AKT3;ADCY1;INSL3
Protein digestion and absorption	6/90	6.66298e-05	8.7146	83.8027	COL1A1;COL3A1;COL1A2;COL6A1;COL5A2;COL6A3
PI3K-Akt signaling pathway	11/354	9.10108e-05	4.06189	37.794	PDGFRB;COL1A1;IL4;PDGFRA;COL1A2;LAMA2;LAMA4;AKT3;COL6A1;FN1;COL6A3
Dilated cardiomyopathy (DCM)	5/91	0.000672426	7.18236	52.4644	LAMA2;TPM2;TPM1;LMNA;ADCY1
Human papillomavirus infection	9/330	0.00101447	3.56506	24.5753	PDGFRB;COL1A1;COL1A2;LAMA2;LAMA4;AKT3;COL6A1;FN1;COL6A3
Platelet activation	5/124	0.00266253	5.27093	31.2486	COL1A1;COL3A1;COL1A2;AKT3;ADCY1
Hypertrophic cardiomyopathy (HCM)	4/85	0.00412569	6.15148	33.7748	LAMA2;TPM2;TPM1;LMNA
Proteoglycans in cancer	6/201	0.00455198	3.90206	21.0407	SDC2;MMP2;AKT3;FN1;TWIST1;FLNA
Adrenergic signaling in cardiomyocytes	5/145	0.00518676	4.50755	23.7171	TPM2;AKT3;TPM1;ADCY1;ADRA1B
Small cell lung cancer	4/93	0.00567654	5.62232	29.0753	LAMA2;LAMA4;AKT3;FN1
Prostate cancer	4/97	0.00658035	5.39047	27.0799	PDGFRB;PDGFRA;ZEB1;AKT3
Pathways in cancer	10/530	0.00772	2.4664	11.9964	PDGFRB;IL4;PDGFRA;LAMA2;MMP2;LAMA4;AKT3;FN1;ADCY1;RUNX1T1
JAK-STAT signaling pathway	5/162	0.00820739	4.03454	19.3767	PDGFRB;IL4;PDGFRA;AKT3;FHL1
MicroRNAs in cancer	7/299	0.00827506	3.06031	14.6727	PDGFRB;PDGFRA;ZEB2;ZEB1;TPM1;VIM;RECK
Arachidonic acid metabolism	3/63	0.0124708	6.22471	27.2914	PTGIS;GPX5;ALOX12
Central carbon metabolism in cancer	3/65	0.0135666	6.03318	25.9435	PDGFRB;PDGFRA;AKT3
Melanoma	3/72	0.0178227	5.44662	21.9351	PDGFRB;PDGFRA;AKT3
Glioma	3/75	0.0198488	5.22876	20.4947	PDGFRB;PDGFRA;AKT3
Rap1 signaling pathway	5/206	0.0212287	3.17279	12.2229	PDGFRB;PDGFRA;AKT3;PRKD1;ADCY1
Phospholipase D signaling pathway	4/148	0.0270925	3.53294	12.7486	PDGFRB;PDGFRA;AKT3;ADCY1
Gap junction	3/88	0.0300372	4.45633	15.6208	PDGFRB;PDGFRA;ADCY1
GnRH signaling pathway	3/93	0.0345626	4.21674	14.1893	MMP14;MMP2;ADCY1
cGMP-PKG signaling pathway	4/166	0.0388269	3.14985	10.2327	AKT3;ADCY1;ADRA1B;ADRA2B
Choline metabolism in cancer	3/99	0.0404316	3.96118	12.708	PDGFRB;PDGFRA;AKT3
Ovarian steroidogenesis	2/49	0.0541167	5.33547	15.5615	ADCY1;BMP6
Cholinergic synapse	3/112	0.0547468	3.5014	10.1717	AKT3;KCNQ4;ADCY1
Toxoplasmosis	3/113	0.0559361	3.47041	10.0071	LAMA2;LAMA4;AKT3
Calcium signaling pathway	4/188	0.0565531	2.78125	7.98936	PDGFRB;PDGFRA;ADCY1;ADRA1B
Regulation of lipolysis in adipocytes	2/55	0.0663591	4.75342	12.8945	AKT3;ADCY1
Regulation of actin cytoskeleton	4/214	0.0822154	2.44334	6.10448	PDGFRB;PDGFRA;FN1;SSH3
Estrogen signaling pathway	3/137	0.0880069	2.86246	6.95675	MMP2;AKT3;ADCY1
Acute myeloid leukemia	2/66	0.0908566	3.96118	9.50079	AKT3;RUNX1T1
Fluid shear stress and atherosclerosis	3/139	0.0909672	2.82127	6.76331	SDC2;MMP2;AKT3
Fc epsilon RI signaling pathway	2/68	0.0955596	3.84468	9.02732	IL4;AKT3
Apoptosis	3/143	0.0970107	2.74236	6.39773	CTSK;AKT3;LMNA
Cell adhesion molecules (CAMs)	3/145	0.100093	2.70453	6.22491	SDC2;GLG1;CD99
Arrhythmogenic right ventricular cardiomyopathy (ARVC)	2/72	0.105168	3.63108	8.17792	LAMA2;LMNA
Bile secretion	2/72	0.105168	3.63108	8.17792	ADCY1;SLC22A7
Thyroid hormone synthesis	2/74	0.110066	3.53294	7.79605	GPX5;ADCY1
Cardiac muscle contraction	2/78	0.120038	3.35177	7.10556	TPM2;TPM1
Chemical carcinogenesis	2/82	0.130224	3.18827	6.49928	SULT1A1;SULT1A2
TGF-beta signaling pathway	2/90	0.15115	2.90487	5.4887	ACVR1B;BMP6
Salivary secretion	2/90	0.15115	2.90487	5.4887	ADCY1;ADRA1B
Other types of O-glycan biosynthesis	1/22	0.155521	5.94177	11.0575	EOGT
Transcriptional misregulation in cancer	3/186	0.170848	2.10837	3.72545	ZEB1;ETV1;RUNX1T1
Aldosterone synthesis and secretion	2/98	0.172682	2.66773	4.68535	PRKD1;ADCY1
Progesterone-mediated oocyte maturation	2/99	0.175409	2.64079	4.59665	AKT3;ADCY1
Inflammatory mediator regulation of TRP channels	2/100	0.178143	2.61438	4.51025	ALOX12;ADCY1
T cell receptor signaling pathway	2/101	0.180883	2.58849	4.42608	IL4;AKT3
Longevity regulating pathway	2/102	0.18363	2.56312	4.34405	AKT3;ADCY1
Chagas disease (American trypanosomiasis)	2/103	0.186383	2.53823	4.26411	AKT3;ADCY1
Cytokine-cytokine receptor interaction	4/294	0.188673	1.77849	2.96605	IL4;IL1RN;ACVR1B;BMP6
Toll-like receptor signaling pathway	2/104	0.189142	2.51383	4.18617	CTSK;AKT3
MAPK signaling pathway	4/295	0.190215	1.77246	2.94158	PDGFRB;PDGFRA;AKT3;FLNA
Phototransduction	1/28	0.193595	4.66853	7.66568	GUCY2D
Parathyroid hormone synthesis, secretion and action	2/106	0.194676	2.4664	4.03605	MMP14;ADCY1
Epstein-Barr virus infection	3/201	0.199599	1.95103	3.14398	NEDD4;AKT3;VIM
TNF signaling pathway	2/110	0.205805	2.37671	3.75717	MMP14;AKT3
Nicotinate and nicotinamide metabolism	1/30	0.205903	4.3573	6.88606	NADK
Leukocyte transendothelial migration	2/112	0.211395	2.33427	3.62751	MMP2;CD99
Asthma	1/31	0.211987	4.21674	6.54114	IL4
Lysosome	2/123	0.242368	2.12551	3.01249	GGA2;CTSK
African trypanosomiasis	1/37	0.24753	3.53294	4.93278	LAMA4
Human cytomegalovirus infection	3/225	0.247675	1.74292	2.43248	PDGFRA;AKT3;ADCY1
Allograft rejection	1/38	0.253297	3.43997	4.72374	IL4
Osteoclast differentiation	2/127	0.25369	2.05857	2.82362	CTSK;AKT3
Purine metabolism	2/129	0.259356	2.02665	2.73507	GUCY2D;ADCY1
Neuroactive ligand-receptor interaction	4/338	0.25975	1.54697	2.08537	PRLH;ADRA1B;INSL3;ADRA2B
Ras signaling pathway	3/232	0.262039	1.69033	2.2638	PDGFRB;PDGFRA;AKT3
Vascular smooth muscle contraction	2/132	0.267859	1.98059	2.60902	ADCY1;ADRA1B
Bladder cancer	1/41	0.270336	3.18827	4.17053	MMP2
Apelin signaling pathway	2/137	0.282027	1.90831	2.41545	AKT3;ADCY1
Endocytosis	3/244	0.286893	1.6072	2.00683	PDGFRA;DAB2;NEDD4
Vasopressin-regulated water reabsorption	1/44	0.286989	2.97089	3.70859	AQP3
Carbohydrate digestion and absorption	1/44	0.286989	2.97089	3.70859	AKT3
Signaling pathways regulating pluripotency of stem cells	2/139	0.287689	1.88085	2.3433	AKT3;ACVR1B
Ether lipid metabolism	1/47	0.303264	2.78125	3.31846	PAFAH1B1
Intestinal immune network for IgA production	1/48	0.308607	2.72331	3.20176	IL4
Malaria	1/49	0.313909	2.66773	3.09098	SDC2
N-Glycan biosynthesis	1/50	0.31917	2.61438	2.9857	MGAT3
mTOR signaling pathway	2/152	0.324328	1.71999	1.9367	AKT3;TELO2
Phagosome	2/152	0.324328	1.71999	1.9367	MRC2;COLEC12
Autoimmune thyroid disease	1/53	0.334715	2.4664	2.69941	IL4
Glycosaminoglycan biosynthesis	1/53	0.334715	2.4664	2.69941	DSE
Fanconi anemia pathway	1/54	0.339818	2.42072	2.61279	TELO2
Cellular senescence	2/160	0.34665	1.63399	1.73111	AKT3;KIR2DL4
Hippo signaling pathway	2/160	0.34665	1.63399	1.73111	FAT4;BMP6
Glutathione metabolism	1/56	0.349908	2.33427	2.45118	GPX5
Endometrial cancer	1/58	0.359844	2.25378	2.30355	AKT3
VEGF signaling pathway	1/59	0.364755	2.21558	2.23447	AKT3
Viral myocarditis	1/59	0.364755	2.21558	2.23447	LAMA2
Steroid hormone biosynthesis	1/60	0.369629	2.17865	2.16831	SULT2B1
Tight junction	2/170	0.374205	1.53787	1.51165	NEDD4;TJP3
Cortisol synthesis and secretion	1/65	0.393448	2.01106	1.87593	ADCY1
Inflammatory bowel disease (IBD)	1/65	0.393448	2.01106	1.87593	IL4
NOD-like receptor signaling pathway	2/178	0.395911	1.46875	1.3609	SHARPIN;ANTXR1
Non-small cell lung cancer	1/66	0.398103	1.98059	1.82421	AKT3
Tuberculosis	2/179	0.398601	1.46055	1.3434	MRC2;AKT3
Long-term potentiation	1/67	0.402723	1.95103	1.77448	ADCY1
Adipocytokine signaling pathway	1/69	0.411857	1.89448	1.68055	AKT3
Renal cell carcinoma	1/69	0.411857	1.89448	1.68055	AKT3
Prolactin signaling pathway	1/70	0.416372	1.86741	1.63619	AKT3
B cell receptor signaling pathway	1/71	0.420852	1.84111	1.59343	AKT3
Chemokine signaling pathway	2/190	0.427809	1.37599	1.16832	AKT3;ADCY1
Bacterial invasion of epithelial cells	1/74	0.434089	1.76647	1.47413	FN1
Leishmaniasis	1/74	0.434089	1.76647	1.47413	IL4
Gastric acid secretion	1/75	0.438435	1.74292	1.43711	ADCY1
Pancreatic cancer	1/75	0.438435	1.74292	1.43711	AKT3
Chronic myeloid leukemia	1/76	0.442747	1.71999	1.40137	AKT3
Antigen processing and presentation	1/77	0.447026	1.69765	1.36684	KIR2DL4
Complement and coagulation cascades	1/79	0.455487	1.65467	1.30121	PROS1
ErbB signaling pathway	1/85	0.480105	1.53787	1.12841	AKT3
cAMP signaling pathway	2/212	0.483899	1.2332	0.895152	AKT3;ADCY1
Colorectal cancer	1/86	0.484099	1.51999	1.1027	AKT3
Insulin secretion	1/86	0.484099	1.51999	1.1027	ADCY1
Salmonella infection	1/86	0.484099	1.51999	1.1027	FLNA
GABAergic synapse	1/89	0.4959	1.46875	1.03016	ADCY1
Human T-cell leukemia virus 1 infection	2/219	0.501031	1.19378	0.825006	AKT3;ADCY1
Fc gamma R-mediated phagocytosis	1/91	0.503617	1.43647	0.985331	AKT3
Morphine addiction	1/91	0.503617	1.43647	0.985331	ADCY1
Rheumatoid arthritis	1/91	0.503617	1.43647	0.985331	CTSK
Th1 and Th2 cell differentiation	1/92	0.507432	1.42086	0.963899	IL4
IL-17 signaling pathway	1/93	0.511218	1.40558	0.943088	IL4
Circadian entrainment	1/97	0.526073	1.34762	0.865596	ADCY1
Hematopoietic cell lineage	1/97	0.526073	1.34762	0.865596	IL4
Pancreatic secretion	1/98	0.529716	1.33387	0.847558	ADCY1
HIF-1 signaling pathway	1/100	0.536919	1.30719	0.812951	AKT3
Melanogenesis	1/101	0.54048	1.29425	0.796348	ADCY1
Glucagon signaling pathway	1/103	0.547519	1.26912	0.764462	AKT3
C-type lectin receptor signaling pathway	1/104	0.550998	1.25691	0.74915	AKT3
Th17 cell differentiation	1/107	0.561278	1.22167	0.705564	IL4
Insulin resistance	1/108	0.564652	1.21036	0.691776	AKT3
Serotonergic synapse	1/113	0.581141	1.1568	0.62787	ALOX12
Glutamatergic synapse	1/114	0.584363	1.14666	0.616022	ADCY1
Thyroid hormone signaling pathway	1/116	0.590734	1.12689	0.593181	AKT3
Sphingolipid signaling pathway	1/119	0.60011	1.09848	0.56093	AKT3
Neurotrophin signaling pathway	1/119	0.60011	1.09848	0.56093	AKT3
AMPK signaling pathway	1/120	0.603187	1.08932	0.550684	AKT3
Oocyte meiosis	1/125	0.618225	1.04575	0.502905	ADCY1
Autophagy	1/128	0.626975	1.02124	0.476766	AKT3
Dopaminergic synapse	1/131	0.635525	0.997855	0.452331	AKT3
Natural killer cell mediated cytotoxicity	1/131	0.635525	0.997855	0.452331	KIR2DL4
FoxO signaling pathway	1/132	0.638332	0.990295	0.444541	AKT3
Ubiquitin mediated proteolysis	1/137	0.652046	0.954153	0.408035	NEDD4
Insulin signaling pathway	1/137	0.652046	0.954153	0.408035	AKT3
Measles	1/138	0.654726	0.947239	0.401192	AKT3
Breast cancer	1/147	0.677943	0.889245	0.345642	AKT3
Retrograde endocannabinoid signaling	1/148	0.680425	0.883236	0.340079	ADCY1
Gastric cancer	1/149	0.682888	0.877308	0.334627	AKT3
Non-alcoholic fatty liver disease (NAFLD)	1/149	0.682888	0.877308	0.334627	AKT3
Oxytocin signaling pathway	1/153	0.692553	0.854372	0.313871	ADCY1
Cushing syndrome	1/155	0.697275	0.843348	0.304091	ADCY1
Hepatitis C	1/155	0.697275	0.843348	0.304091	AKT3
Necroptosis	1/162	0.713242	0.806907	0.272682	SHARPIN
Hepatitis B	1/163	0.715453	0.801957	0.268526	AKT3
Protein processing in endoplasmic reticulum	1/165	0.719826	0.792236	0.260445	SEC23A
Hepatocellular carcinoma	1/168	0.72626	0.778089	0.24887	AKT3
Influenza A	1/171	0.732547	0.764438	0.237915	AKT3
Axon guidance	1/181	0.752486	0.722204	0.205376	SSH3
Kaposi sarcoma-associated herpesvirus infection	1/186	0.761894	0.70279	0.191122	AKT3
Human immunodeficiency virus 1 infection	1/212	0.805381	0.616599	0.133456	AKT3
Thermogenesis	1/231	0.832078	0.565883	0.104026	ADCY1
Olfactory transduction	1/444	0.968193	0.294412	0.00951644	GUCY2D
Herpes simplex virus 1 infection	1/492	0.978193	0.265689	0.00585805	AKT3

## Sheet: 5-FU
Term	Overlap	P-value	Odds Ratio	Combined Score	Genes
Multiple Sclerosis	5/82	0.00439181	4.67246	25.3622	TNXB;ZMIZ1;CD58;HCG9;VAV2
Carotid Arteries	2/11	0.00863341	13.9324	66.2085	NCOA2;ASCC3
Leukemia, Lymphoid	2/12	0.0102715	12.7714	58.4723	PARD3;IKZF1
Neuroblastoma	5/101	0.0104534	3.79348	17.3014	DNAH7;UBE3B;IKZF1;EHBP1;MED13L
Cystatins	2/13	0.0120354	11.789	52.1062	FAM110B;ZNF75D
Vitiligo	2/15	0.0159263	10.2171	42.2967	ZMIZ1;HCG9
Alzheimer Disease	4/80	0.0206954	3.83142	14.8576	TOMM40;DBT;VPS13B;TRMT13
Body Height	10/385	0.0303613	1.99035	6.95544	TNXB;BNC2;DOCK9;PRUNE2;MKL1;PLEKHA5;NEB;FOXN3;SUPT3H;EHBP1
Heart Failure	6/187	0.0363567	2.45866	8.14894	ARNT2;APPBP2;DOCK9;FOXN3;LYST;TRIM33
Breast Neoplasms	3/57	0.0383706	4.03307	13.1497	ZMIZ1;TRIM33;FGFR2
F8 protein, human [Supplementary Concept]	1/3	0.038643	25.5428	83.1006	VAV2
Amyloid beta-Peptides	1/3	0.038643	25.5428	83.1006	TOMM40
Chemokines	1/3	0.038643	25.5428	83.1006	EDIL3
Carcinoma, Hepatocellular	1/3	0.038643	25.5428	83.1006	EFCAB11
Waist Circumference	5/146	0.0427696	2.62426	8.27147	CDKN2D;SAMD4A;NEB;EDIL3;SOS2
Bipolar Disorder	4/102	0.044683	3.00503	9.34013	ARNT2;ZMIZ1;FANCL;GRIK5
Death, Sudden, Cardiac	2/26	0.0448935	5.89449	18.2933	ACYP2;BAZ2B
Inflammation	2/27	0.0480772	5.67617	17.2269	TOMM40;EHBP1
Hip	6/202	0.0496534	2.27609	6.83439	PARD3;FAM208A;TRMT44;BAZ2B;ASCC3;MED13L
Risperidone	1/4	0.0511906	19.1571	56.9387	ATF7IP2
Macular Degeneration	4/118	0.0689304	2.59757	6.94761	TNXB;STAT2;TRMT13;VAV2
Melanosis	1/6	0.0757984	12.7714	32.9461	BNC2
Stomach Neoplasms	1/6	0.0757984	12.7714	32.9461	ZBTB20
Heart Diseases	1/6	0.0757984	12.7714	32.9461	GAS2
Potassium	2/35	0.0761994	4.37876	11.2727	PBX3;GAB1
Lipoproteins, LDL	2/36	0.08001	4.25713	10.7518	TOMM40;ABCA5
Body Composition	2/36	0.08001	4.25713	10.7518	FOXN3;LYST
Carotid Artery Diseases	2/38	0.0878031	4.03307	9.81108	OPN3;ZBTB20
Paget&#39;s disease	1/7	0.0878628	10.9469	26.6226	PML
Respiration Disorders	1/7	0.0878628	10.9469	26.6226	FANCL
Cholesterol, HDL	8/357	0.096971	1.71716	4.00673	MKL2;TOMM40;SAMD4A;ZBTB20;SLC39A8;GTDC1;RXRG;SUPT3H
Lupus Erythematosus, Systemic	3/86	0.102532	2.67308	6.08815	TNXB;BANK1;HCG9
Psoriasis	2/42	0.104019	3.64897	8.2583	TNXB;STAT2
Acquired Immunodeficiency Syndrome	1/9	0.111523	8.51426	18.6762	RXRG
Receptors, Tumor Necrosis Factor	1/9	0.111523	8.51426	18.6762	RBL2
Survival	1/10	0.123123	7.66284	16.0504	MAP7
Receptors, Tumor Necrosis Factor, Type II	1/10	0.123123	7.66284	16.0504	RBL2
Occipital Lobe	1/10	0.123123	7.66284	16.0504	SUPT3H
Memory	1/11	0.134572	6.96621	13.9718	ASCC3
Glomerulonephritis, IGA	1/11	0.134572	6.96621	13.9718	HCG9
Respiratory Function Tests	4/151	0.135689	2.02989	4.05448	CCDC91;FAM172A;PRUNE2;SERINC1
Attention Deficit Disorder with Hyperactivity	3/99	0.139552	2.32207	4.5729	ZMIZ1;EMP2;SUPT3H
Erythrocyte Indices	2/51	0.143008	3.00503	5.84434	IKZF1;PLXNC1
Heart Rate	4/155	0.145121	1.97751	3.81696	DST;ACYP2;TMEM131;OSBP2
Life Expectancy	1/12	0.145872	6.3857	12.2926	ZBTB20
Personality	1/12	0.145872	6.3857	12.2926	RXRG
Body Weight	5/216	0.153017	1.7738	3.3298	FAM172A;BNC2;ZMIZ1;PLEKHA5;DOCK1
Mortality	1/14	0.168033	5.47345	9.76243	GAS2
monocyte chemoattractant protein 1 (66-77) [Supplementary Concept]	2/58	0.175097	2.64236	4.60409	ITGB8;AFAP1
Heart Function Tests	1/15	0.178898	5.10856	8.79153	SCN5A
Behcet Syndrome	2/59	0.179772	2.59757	4.4576	EFCAB11;HCG9
Erythrocyte Count	3/115	0.190137	1.999	3.31837	DOCK9;BANK1;PARVB
Carotid Stenosis	1/17	0.200205	4.50755	7.25001	NCOA2
Blood Pressure Determination	2/64	0.203408	2.39464	3.81355	PRUNE2;FAT1
Exercise Test	2/68	0.222554	2.25378	3.38649	VPS13B;TMEM131
Hemoglobin A, Glycosylated	3/128	0.234117	1.79598	2.60764	ALAD;BNC2;GAS2
Sodium	1/21	0.241181	3.64897	5.18959	ACYP2
Elbow	2/72	0.241833	2.12857	3.02151	SAMD4A;FOXN3
Parkinson Disease	3/132	0.248007	1.74155	2.42825	BANK1;MCCC1;PLXNC1
Alcohol Drinking	1/22	0.251094	3.48311	4.8134	CCDC91
Diabetes Mellitus, Type 1	2/75	0.256342	2.04342	2.78159	TNXB;IL25
Prostatic Neoplasms	2/75	0.256342	2.04342	2.78159	CEP152;EHBP1
Metabolic Syndrome X	1/23	0.260878	3.33167	4.47677	TOMM40
Celiac Disease	1/23	0.260878	3.33167	4.47677	ZMIZ1
Coronary Artery Disease	4/205	0.279596	1.49519	1.90548	BTD;DOCK9;MKL1;SLC39A8
Basophils	1/25	0.280066	3.06513	3.90109	ALAD
Blood Cells	1/25	0.280066	3.06513	3.90109	FAM208A
Menarche	1/25	0.280066	3.06513	3.90109	RXRG
Depressive Disorder, Major	1/26	0.289473	2.94724	3.65368	ZCCHC14
Coronary Disease	2/82	0.290216	1.86898	2.31218	SIK2;PARVB
Lipids	2/87	0.314309	1.76157	2.03881	ZMIZ1;BAZ2B
Electrocardiography	2/87	0.314309	1.76157	2.03881	ARNT2;SCN5A
Hippocampus	1/29	0.316965	2.64236	3.03597	PRUNE2
C-Reactive Protein	2/88	0.319108	1.74155	1.98925	CRP;TOMM40
Hemoglobins	3/157	0.336663	1.46424	1.59407	BANK1;TP53TG1;PARVB
Creatinine	2/92	0.338219	1.66583	1.80587	DNAH7;EFCAB11
Phospholipids	1/32	0.343397	2.39464	2.55955	TNXB
Longevity	1/32	0.343397	2.39464	2.55955	SLC38A10
Body Mass Index	7/437	0.345213	1.22746	1.30552	CDKN2D;FAM172A;DST;PLEKHA5;SLC39A8;BAZ2B;FOXN3
Myocardial Infarction	4/229	0.350125	1.33849	1.4047	TOP3B;ARNT2;TAB2;FOXN3
Thyrotropin	1/33	0.35198	2.32207	2.42466	BAZ2B
Body Weight Changes	1/34	0.36045	2.25378	2.29975	RBL2
Inflammatory Bowel Diseases	1/35	0.368811	2.18938	2.18385	ZMIZ1
Sleep	1/35	0.368811	2.18938	2.18385	FOXN3
Socioeconomic Factors	1/35	0.368811	2.18938	2.18385	SOS2
Pulse	1/35	0.368811	2.18938	2.18385	SLC39A8
HIV-1	1/37	0.385206	2.07104	1.97572	TNXB
Uric Acid	1/37	0.385206	2.07104	1.97572	VPS13B
Monocytes	1/37	0.385206	2.07104	1.97572	ATF5
Triglycerides	4/244	0.394461	1.2562	1.16856	RABGAP1L;TOMM40;ZMIZ1;KRTAP1-3
Asthma	2/107	0.408162	1.43231	1.28348	GAB1;PARVB
Leukocyte Count	1/40	0.409007	1.91571	1.71269	AFAP1
Albumins	1/43	0.43189	1.78205	1.49618	SUPT3H
Glomerular Filtration Rate	1/45	0.446653	1.70285	1.37245	DNAH7
Eosinophils	1/46	0.45389	1.66583	1.31584	TNXB
Hypertrophy, Left Ventricular	1/56	0.521275	1.36836	0.891458	PPP6R1
Body Fat Distribution	1/57	0.52754	1.34436	0.859758	DST
Forced Expiratory Volume	1/57	0.52754	1.34436	0.859758	EDIL3
Neutrophils	1/58	0.533723	1.32118	0.829539	TP53TG1
Blood Pressure	6/454	0.544852	1.01271	0.614958	PPP1CB;BTD;BNC2;CPE;SLC39A8;PML
Hematocrit	1/61	0.551793	1.2562	0.746915	TP53TG1
Calcium	1/61	0.551793	1.2562	0.746915	C5
Cholesterol, LDL	4/304	0.562796	1.00827	0.579591	TOMM40;VPS13B;BAZ2B;FGFR2
Hypertension	1/64	0.569166	1.19732	0.674789	SLC39A8
Glucose	2/147	0.574088	1.04256	0.578593	PDE6C;EDIL3
Magnesium	1/66	0.580373	1.16104	0.631701	DOCK1
Diabetes Mellitus	1/70	0.601924	1.09469	0.555692	CD58
Bone Density	1/73	0.61736	1.0497	0.506275	TSPAN7
Schizophrenia	1/82	0.660181	0.934492	0.388039	EDIL3
Fibrinogen	1/86	0.677647	0.891027	0.346724	RABGAP1L
Lipoproteins, VLDL	1/86	0.677647	0.891027	0.346724	GAS2
Diabetes Mellitus, Type 2	1/86	0.677647	0.891027	0.346724	GAS2
Insulin	1/89	0.690157	0.860993	0.319288	SUPT3H
Echocardiography	3/273	0.694356	0.84207	0.307162	CCDC91;MAPK6;EDIL3
Waist-Hip Ratio	1/93	0.706087	0.823961	0.286752	NEB
Tunica Media	1/104	0.745812	0.736811	0.216093	ADAM9
Cholesterol	2/268	0.867333	0.571853	0.0813935	TOMM40;FOXN3
Iron	1/154	0.868763	0.497587	0.0700032	PLXNC1
Stroke	1/289	0.978159	0.26515	0.00585534	DOCK1

## Sheet: Erlotinib
Term	Overlap	P-value	Odds Ratio	Combined Score	Genes
Biosynthesis of unsaturated fatty acids	2/27	0.00740165	15.4321	75.7107	SCD;HACD3
Basal transcription factors	2/45	0.0197433	9.25926	36.342	CDK7;TAF13
ECM-receptor interaction	2/82	0.0591216	5.0813	14.3707	ITGA7;HSPG2
Nitrogen metabolism	1/17	0.0785705	12.2549	31.1735	CA1
Glycerophospholipid metabolism	2/97	0.0791957	4.29553	10.8928	LYPLA1;GPD2
Thermogenesis	3/231	0.099866	2.70563	6.23357	NDUFS1;COA7;PNPLA2
Terpenoid backbone biosynthesis	1/22	0.100494	9.4697	21.7581	PDSS1
Thyroid hormone signaling pathway	2/116	0.107132	3.59195	8.02333	THRA;NCOA3
Cell cycle	2/124	0.119581	3.36022	7.13628	CDK7;BUB3
Fatty acid elongation	1/27	0.121901	7.71605	16.2388	HACD3
Citrate cycle (TCA cycle)	1/30	0.134503	6.94444	13.9317	DLAT
Pentose phosphate pathway	1/30	0.134503	6.94444	13.9317	TKT
RNA polymerase	1/31	0.138664	6.72043	13.2776	POLR3G
Non-alcoholic fatty liver disease (NAFLD)	2/149	0.160482	2.79642	5.11626	ITCH;NDUFS1
Thyroid cancer	1/37	0.163215	5.63063	10.2066	TPR
Ribosome	2/153	0.16725	2.72331	4.87	MRPS16;RPS18
Pyruvate metabolism	1/39	0.171244	5.34188	9.42664	DLAT
Porphyrin and chlorophyll metabolism	1/42	0.183144	4.96032	8.42004	EPRS
RNA transport	2/165	0.187834	2.52525	4.22272	EIF5B;TPR
Proteasome	1/45	0.194876	4.62963	7.57126	PSMA4
Tight junction	2/170	0.196514	2.45098	3.98779	TUBA1A;RDX
Nucleotide excision repair	1/47	0.202604	4.43262	7.0767	CDK7
NOD-like receptor signaling pathway	2/178	0.210504	2.34082	3.64759	TXN;ATG12
Pathogenic Escherichia coli infection	1/55	0.232789	3.78788	5.52129	TUBA1A
Regulation of lipolysis in adipocytes	1/55	0.232789	3.78788	5.52129	PNPLA2
Proteoglycans in cancer	2/201	0.251184	2.07297	2.86395	RDX;HSPG2
Glycerolipid metabolism	1/61	0.254684	3.4153	4.67122	PNPLA2
Cytosolic DNA-sensing pathway	1/63	0.261843	3.30688	4.43124	POLR3G
Central carbon metabolism in cancer	1/65	0.268935	3.20513	4.20925	SIRT3
Aminoacyl-tRNA biosynthesis	1/66	0.272456	3.15657	4.10442	EPRS
Regulation of actin cytoskeleton	2/214	0.27431	1.94704	2.51849	RDX;ITGA7
Glycolysis / Gluconeogenesis	1/68	0.279447	3.06373	3.90608	DLAT
RIG-I-like receptor signaling pathway	1/70	0.286371	2.97619	3.72163	ATG12
Arrhythmogenic right ventricular cardiomyopathy (ARVC)	1/72	0.293229	2.89352	3.54977	ITGA7
PPAR signaling pathway	1/74	0.300023	2.81532	3.38935	SCD
Pertussis	1/76	0.306751	2.74123	3.23936	SERPING1
Complement and coagulation cascades	1/79	0.316725	2.63713	3.03197	SERPING1
Hypertrophic cardiomyopathy (HCM)	1/85	0.336247	2.45098	2.67135	ITGA7
Gap junction	1/88	0.3458	2.36742	2.51396	TUBA1A
TGF-beta signaling pathway	1/90	0.352093	2.31481	2.41634	FMOD
Dilated cardiomyopathy (DCM)	1/91	0.355217	2.28938	2.36957	ITGA7
Choline metabolism in cancer	1/99	0.379678	2.10438	2.03794	LYPLA1
TNF signaling pathway	1/110	0.411819	1.89394	1.68025	ITCH
MAPK signaling pathway	2/295	0.415073	1.41243	1.24195	MAPKAPK5;MAP3K12
AMPK signaling pathway	1/120	0.439606	1.73611	1.42687	SCD
Autophagy	1/128	0.460896	1.6276	1.26071	ATG12
Purine metabolism	1/129	0.4635	1.61499	1.24184	ADK
FoxO signaling pathway	1/132	0.471239	1.57828	1.18748	ATG12
Oxidative phosphorylation	1/133	0.473794	1.56642	1.17009	NDUFS1
Ubiquitin mediated proteolysis	1/137	0.483892	1.52068	1.10385	ITCH
Estrogen signaling pathway	1/137	0.483892	1.52068	1.10385	NCOA3
Fluid shear stress and atherosclerosis	1/139	0.488869	1.4988	1.07263	TXN
Signaling pathways regulating pluripotency of stem cells	1/139	0.488869	1.4988	1.07263	MEIS1
Parkinson disease	1/142	0.496245	1.46714	1.028	NDUFS1
Apoptosis	1/143	0.49868	1.45688	1.01368	TUBA1A
Cell adhesion molecules (CAMs)	1/145	0.503516	1.43678	0.985833	CD58
Breast cancer	1/147	0.508306	1.41723	0.959003	NCOA3
Retrograde endocannabinoid signaling	1/148	0.510683	1.40766	0.945954	NDUFS1
Phagosome	1/152	0.52008	1.37061	0.896069	TUBA1A
Hippo signaling pathway	1/160	0.538342	1.30208	0.806329	DCHS1
Hepatitis B	1/163	0.545012	1.27812	0.775752	HSPG2
Alzheimer disease	1/171	0.562334	1.21832	0.701339	NDUFS1
Transcriptional misregulation in cancer	1/186	0.593073	1.12007	0.585167	MEIS1
Huntington disease	1/193	0.606678	1.07945	0.539462	NDUFS1
Focal adhesion	1/199	0.617979	1.0469	0.503874	ITGA7
Epstein-Barr virus infection	1/201	0.621675	1.03648	0.492681	CD58
Human T-cell leukemia virus 1 infection	1/219	0.65338	0.951294	0.404867	BUB3
Endocytosis	1/244	0.693097	0.853825	0.312999	ITCH
Pathways in cancer	2/530	0.726482	0.786164	0.251211	NCOA3;TPR
MicroRNAs in cancer	1/299	0.765313	0.696767	0.186364	RDX
Human papillomavirus infection	1/330	0.798314	0.631313	0.142205	ITGA7
Neuroactive ligand-receptor interaction	1/338	0.806057	0.616371	0.13289	THRA
PI3K-Akt signaling pathway	1/354	0.820671	0.588512	0.116309	ITGA7

## Sheet: Cetuximab
Term	Overlap	P-value	Odds Ratio	Combined Score	Genes
Cell cycle	15/124	2.44711e-07	5.11492	77.8653	TGFB3;BUB1B;CDC14B;CCNA2;RBL2;CCNB2;CCNB1;PTTG1;YWHAQ;ESPL1;CHEK2;SFN;BUB3;SKP2;SKP1
Epstein-Barr virus infection	13/201	0.00103562	2.73474	18.7952	MAP2K4;USP7;PSMD12;PSMD14;ISG15;SAP30;CCNA2;PSMC5;PSMD1;HLA-DRA;HES1;BAK1;SKP2
FoxO signaling pathway	10/132	0.00118947	3.20328	21.5717	RBL2;CCNB2;PLK3;USP7;CCNB1;TGFB3;HOMER2;TNFSF10;IRS2;SKP2
Terpenoid backbone biosynthesis	4/22	0.00161081	7.68787	49.4408	ICMT;HMGCR;ACAT1;DHDDS
RNA transport	11/165	0.00194131	2.81889	17.6022	NUP93;EIF2B4;EIF5B;NUP205;SEH1L;EIF1AX;GEMIN2;RPP30;ELAC2;EIF4A3;SRRM1
Folate biosynthesis	4/26	0.00305546	6.50512	37.67	CBR1;MOCS2;SPR;MOCS1
Human immunodeficiency virus 1 infection	12/212	0.00474564	2.39339	12.8059	CCNB2;CCNB1;BAD;GNB1;AP1B1;PAK6;PTK2B;BAK1;BTRC;MTOR;SKP1;APOBEC3B
Ubiquitin mediated proteolysis	9/137	0.00534627	2.77773	14.5313	HUWE1;ERCC8;UBE2G2;BTRC;SKP2;SAE1;PIAS2;SKP1;UBE2M
Human T-cell leukemia virus 1 infection	12/219	0.00611535	2.31689	11.8091	CCNA2;STAT5B;MAP2K4;CCNB2;PTTG1;ESPL1;TGFB3;LCK;CHEK2;BUB1B;HLA-DRA;BUB3
Apoptosis	9/143	0.00703416	2.66119	13.1914	TUBA1C;TUBA1B;PARP1;BAD;TNFSF10;TNFRSF10B;BIRC5;BAK1;CTSS
AMPK signaling pathway	8/120	0.00773227	2.81889	13.7064	CCNA2;GYS1;SREBF1;PPP2R5A;IRS2;HMGCR;ACACA;MTOR
Metabolism of xenobiotics by cytochrome P450	6/74	0.00810073	3.42838	16.5104	CBR1;ALDH3B2;UGT2B4;GSTT2;CYP2E1;CYP3A5
Viral carcinogenesis	11/201	0.0085516	2.31401	11.0185	CCNA2;RBL2;STAT5B;USP7;GTF2A2;HIST1H2BO;YWHAQ;BAD;BAK1;SKP2;IL6ST
Steroid biosynthesis	3/19	0.00960813	6.67631	31.0124	LSS;LIPA;FDFT1
Oocyte meiosis	8/125	0.00978287	2.70613	12.5216	CCNB2;CCNB1;PTTG1;YWHAQ;ESPL1;PPP2R5A;BTRC;SKP1
Chemical carcinogenesis	6/82	0.013093	3.0939	13.4141	CBR1;ALDH3B2;UGT2B4;GSTT2;CYP2E1;CYP3A5
Cellular senescence	9/160	0.0140498	2.37844	10.1444	CCNA2;RBL2;CCNB2;CCNB1;TGFB3;CHEK2;CACNA1D;BTRC;MTOR
Drug metabolism	7/108	0.014274	2.74058	11.6456	ALDH3B2;GSTT2;UGT2B4;CYP2E1;UPP1;FMO4;CYP3A5
Proteasome	4/45	0.0214421	3.75852	14.4417	PSMD12;PSMC5;PSMD14;PSMD1
Type II diabetes mellitus	4/46	0.0230585	3.67681	13.8605	SOCS2;IRS2;CACNA1D;MTOR
Non-alcoholic fatty liver disease (NAFLD)	8/149	0.0255507	2.27024	8.32519	SREBF1;NDUFB8;UQCRB;MLX;UQCRFS1;IRS2;NDUFC1;CYP2E1
Glycerophospholipid metabolism	6/97	0.0276015	2.61546	9.38921	LYPLA2;PCYT1A;LPCAT4;MBOAT7;PLA2G3;AGPAT3
p53 signaling pathway	5/72	0.0277935	2.93634	10.5208	CCNB2;CCNB1;CHEK2;TNFRSF10B;SFN
Pancreatic cancer	5/75	0.0323978	2.81889	9.66784	RAD51;TGFB3;BAD;BAK1;MTOR
Circadian rhythm	3/31	0.0362068	4.09193	13.5791	CRY1;BTRC;SKP1
Fatty acid biosynthesis	2/13	0.0366441	6.50512	21.5092	ACSL6;ACACA
Fanconi anemia pathway	4/54	0.0386271	3.1321	10.1912	RAD51;TOP3A;HES1;POLH
JAK-STAT signaling pathway	8/162	0.0390974	2.08806	6.76888	SOCS2;STAT5B;FHL1;IL6ST;STAM2;PIAS2;MTOR;PTPN2
Hepatitis B	8/163	0.0403055	2.07525	6.6642	CCNA2;MAP2K4;STAT5B;YWHAQ;TGFB3;BAD;BIRC5;PTK2B
Th17 cell differentiation	6/107	0.0416186	2.37103	7.53799	STAT5B;LCK;HLA-DRA;IL1RAP;IL6ST;MTOR
Insulin signaling pathway	7/137	0.0444406	2.16046	6.72681	SOCS2;GYS1;SREBF1;BAD;IRS2;ACACA;MTOR
SNARE interactions in vesicular transport	3/34	0.0457838	3.73088	11.5054	BNIP1;STX2;YKT6
Lysine degradation	4/59	0.0507792	2.86666	8.54343	COLGALT2;PLOD1;ACAT1;EZH2
Alzheimer disease	8/171	0.0508688	1.97817	5.89198	NDUFB8;UQCRB;MME;BAD;UQCRFS1;CACNA1D;NDUFC1;IDE
ErbB signaling pathway	5/85	0.0510304	2.48725	7.40041	MAP2K4;STAT5B;BAD;PAK6;MTOR
Colorectal cancer	5/86	0.0531767	2.45833	7.21308	TGFB3;BAD;BIRC5;BAK1;MTOR
Steroid hormone biosynthesis	4/60	0.0534332	2.81889	8.25743	STS;UGT2B4;CYP2E1;CYP3A5
Phenylalanine metabolism	2/17	0.0600685	4.97451	13.9896	ALDH3B2;GOT1
mRNA surveillance pathway	5/91	0.0646844	2.32326	6.36163	RNMT;EIF4A3;PPP2R5A;PELO;SRRM1
Other glycan degradation	2/18	0.0665479	4.69814	12.7312	HEXB;ENGASE
Glycine, serine and threonine metabolism	3/40	0.0682452	3.17125	8.51369	PGAM1;CTH;GCAT
Glycosaminoglycan degradation	2/19	0.0732467	4.45087	11.6342	HEXB;ARSB
Type I diabetes mellitus	3/43	0.0810219	2.95	7.41345	GAD2;CPE;HLA-DRA
Fatty acid degradation	3/44	0.0854944	2.88295	7.09006	ACAA2;ACSL6;ACAT1
Ether lipid metabolism	3/47	0.0995174	2.69893	6.22758	LPCAT4;PLA2G3;PAFAH1B2
Histidine metabolism	2/23	0.101965	3.67681	8.39461	ALDH3B2;HNMT
Mannose type O-glycan biosynthesis	2/23	0.101965	3.67681	8.39461	FKRP;FKTN
Valine, leucine and isoleucine degradation	3/48	0.104385	2.64271	5.97165	MCCC2;ACAA2;ACAT1
Chronic myeloid leukemia	4/76	0.105591	2.22544	5.00318	STAT5B;TGFB3;BAD;BAK1
Tight junction	7/170	0.109421	1.74108	3.85223	TIAM1;TUBA1C;TUBA1B;HSPA4;CACNA1D;NF2;RAB8B
Phenylalanine, tyrosine and tryptophan biosynthesis	1/5	0.112798	8.45666	18.4538	GOT1
Insulin resistance	5/108	0.113231	1.95756	4.26419	GYS1;SREBF1;MLX;IRS2;MTOR
Cardiac muscle contraction	4/78	0.11331	2.16837	4.72191	CACNB3;UQCRB;UQCRFS1;CACNA1D
Amyotrophic lateral sclerosis (ALS)	3/51	0.119527	2.48725	5.28345	TOMM40;BAD;SOD1
Tuberculosis	7/179	0.132977	1.65354	3.33614	PLK3;TGFB3;VDR;BAD;HLA-DRA;PLA2R1;CTSS
Fatty acid elongation	2/27	0.13317	3.1321	6.3147	ACAA2;ACOT7
Phosphonate and phosphinate metabolism	1/6	0.133785	7.04722	14.1756	PCYT1A
Pathogenic Escherichia coli infection	3/55	0.140876	2.30636	4.52018	TUBA1C;TUBA1B;YWHAQ
Butanoate metabolism	2/28	0.141277	3.02024	5.9107	GAD2;ACAT1
Hypertrophic cardiomyopathy (HCM)	4/85	0.142168	1.9898	3.88159	CACNB3;ITGB5;TGFB3;CACNA1D
Linoleic acid metabolism	2/29	0.149485	2.91609	5.5422	PLA2G3;CYP2E1
Phagosome	6/152	0.152087	1.66908	3.14338	TUBA1C;TUBA1B;ITGB5;HLA-DRA;PLA2R1;CTSS
beta-Alanine metabolism	2/31	0.166171	2.72795	4.89596	ALDH3B2;GAD2
Lysosome	5/123	0.16697	1.71883	3.07661	HEXB;AP1B1;LIPA;ARSB;CTSS
Dilated cardiomyopathy (DCM)	4/91	0.168954	1.85861	3.30484	CACNB3;ITGB5;TGFB3;CACNA1D
Th1 and Th2 cell differentiation	4/92	0.173582	1.8384	3.21924	STAT5B;LCK;HLA-DRA;DLL3
Sulfur relay system	1/8	0.174286	5.28541	9.23392	MOCS2
Propanoate metabolism	2/32	0.174631	2.64271	4.61173	ACACA;ACAT1
Thermogenesis	8/231	0.182609	1.46436	2.49	NDUFB8;COA1;UQCRB;ACSL6;UQCRFS1;NDUFC1;MTOR;SMARCA4
Base excision repair	2/33	0.183158	2.56262	4.34982	PARP1;TDG
Arachidonic acid metabolism	3/63	0.18687	2.01349	3.37731	CBR1;PLA2G3;CYP2E1
Protein processing in endoplasmic reticulum	6/165	0.197052	1.53757	2.49747	SAR1A;BAG2;UFD1;BAK1;UBE2G2;SKP1
Alanine, aspartate and glutamate metabolism	2/35	0.200381	2.41619	3.88411	GOT1;GAD2
Acute myeloid leukemia	3/66	0.205023	1.92197	3.04562	STAT5B;BAD;MTOR
Non-small cell lung cancer	3/66	0.205023	1.92197	3.04562	STAT5B;BAD;BAK1
Hepatocellular carcinoma	6/168	0.208074	1.51012	2.37067	TGFB3;BAD;GSTT2;BAK1;MTOR;SMARCA4
Tyrosine metabolism	2/36	0.209063	2.34907	3.67658	ALDH3B2;GOT1
Spliceosome	5/134	0.211616	1.57774	2.45019	SNRPD1;EIF4A3;PPIE;PRPF31;TXNL4A
Synthesis and degradation of ketone bodies	1/10	0.212896	4.22833	6.54101	ACAT1
Adipocytokine signaling pathway	3/69	0.223556	1.8384	2.7541	ACSL6;IRS2;MTOR
Renal cell carcinoma	3/69	0.223556	1.8384	2.7541	TGFB3;BAD;PAK6
Taurine and hypotaurine metabolism	1/11	0.231521	3.84394	5.62401	GAD2
Pyruvate metabolism	2/39	0.235306	2.16837	3.13735	ACACA;ACAT1
Arrhythmogenic right ventricular cardiomyopathy (ARVC)	3/72	0.242401	1.7618	2.49676	CACNB3;ITGB5;CACNA1D
Bile secretion	3/72	0.242401	1.7618	2.49676	UGT2B4;HMGCR;ABCB11
Parkinson disease	5/142	0.246221	1.48885	2.08666	NDUFB8;UQCRB;UQCRFS1;NDUFC1;UBE2G2
Homologous recombination	2/41	0.252904	2.0626	2.83555	RAD51;TOP3A
Porphyrin and chlorophyll metabolism	2/42	0.261716	2.01349	2.69907	FECH;UGT2B4
Tryptophan metabolism	2/42	0.261716	2.01349	2.69907	KYNU;ACAT1
MAPK signaling pathway	9/295	0.265249	1.29	1.71194	MAP2K4;CACNB3;TGFB3;TAOK2;CACNA1D;FLNC;IL1RAP;EPHA2;MAP4K4
Antigen processing and presentation	3/77	0.274323	1.6474	2.13083	HSPA4;HLA-DRA;CTSS
Kaposi sarcoma-associated herpesvirus infection	6/186	0.278173	1.36398	1.74523	MAP2K4;RCAN1;GNB1;BAK1;IL6ST;MTOR
RNA degradation	3/79	0.287217	1.60569	2.00313	BTG3;EXOSC9;CNOT9
Basal transcription factors	2/45	0.288145	1.87926	2.33834	GTF2A2;ERCC3
Chemokine signaling pathway	6/190	0.29447	1.33526	1.63246	TIAM1;STAT5B;BAD;GNB1;CCL4;PTK2B
Thyroid hormone signaling pathway	4/116	0.294618	1.45804	1.78184	RCAN1;NCOA2;BAD;MTOR
Thiamine metabolism	1/15	0.301723	2.81889	3.37772	AK2
Cysteine and methionine metabolism	2/47	0.30571	1.79929	2.13237	GOT1;CTH
Nucleotide excision repair	2/47	0.30571	1.79929	2.13237	ERCC3;ERCC8
Peroxisome	3/83	0.313127	1.52831	1.7746	SLC25A17;ACSL6;SOD1
Amino sugar and nucleotide sugar metabolism	2/48	0.314464	1.7618	2.03821	CYB5R2;HEXB
Notch signaling pathway	2/48	0.314464	1.7618	2.03821	HES1;DLL3
Hippo signaling pathway	5/160	0.328342	1.32135	1.47159	YWHAQ;TGFB3;BIRC5;NF2;BTRC
Cholesterol metabolism	2/50	0.331892	1.69133	1.86545	ABCB11;LIPA
Selenocompound metabolism	1/17	0.334385	2.48725	2.72469	CTH
Mineral absorption	2/51	0.34056	1.65817	1.78612	VDR;MT1X
GABAergic synapse	3/89	0.352055	1.42528	1.48795	GNB1;GAD2;CACNA1D
Pathways in cancer	14/530	0.374569	1.11692	1.09679	STAT5B;TGFB3;BAD;GSTT2;MTOR;DLL3;RAD51;GNB1;BIRC5;HES1;BAK1;IL6ST;SKP2;SKP1
Natural killer cell mediated cytotoxicity	4/131	0.375054	1.29109	1.26616	LCK;TNFSF10;TNFRSF10B;PTK2B
GnRH signaling pathway	3/93	0.377881	1.36398	1.32739	MAP2K4;PTK2B;CACNA1D
Human papillomavirus infection	9/330	0.379588	1.15318	1.11705	CCNA2;RBL2;ITGB5;BAD;PPP2R5A;ISG15;HES1;BAK1;MTOR
Influenza A	5/171	0.379898	1.23635	1.19661	MAP2K4;TNFSF10;TNFRSF10B;HLA-DRA;KPNA2
One carbon pool by folate	1/20	0.380543	2.11416	2.04261	GART
Oxidative phosphorylation	4/133	0.385789	1.27168	1.21123	NDUFB8;UQCRB;UQCRFS1;NDUFC1
NF-kappa B signaling pathway	3/95	0.390717	1.33526	1.25484	PARP1;LCK;CCL4
Cytokine-cytokine receptor interaction	8/294	0.394124	1.15057	1.07128	BMP3;TGFB3;CCL4;TNFSF10;TNFRSF10B;IL1RAP;IL6ST;IL17B
Regulation of actin cytoskeleton	6/214	0.394913	1.18551	1.10145	TIAM1;CHRM3;ITGB5;PAK6;PIP4K2B;ITGAE
Arginine biosynthesis	1/21	0.395208	2.01349	1.86921	GOT1
Endometrial cancer	2/58	0.400079	1.45804	1.33571	BAD;BAK1
Prostate cancer	3/97	0.403486	1.30773	1.18691	BAD;ETV5;MTOR
Other types of O-glycan biosynthesis	1/22	0.409526	1.92197	1.71584	COLGALT2
Pancreatic secretion	3/98	0.409842	1.29439	1.15457	CHRM3;RAB3D;PLA2G3
Progesterone-mediated oocyte maturation	3/99	0.416177	1.28131	1.12325	CCNA2;CCNB2;CCNB1
Fluid shear stress and atherosclerosis	4/139	0.417825	1.21679	1.06188	MAP2K4;GPC1;GSTT2;TXN2
Protein export	1/23	0.423506	1.8384	1.57953	SRP14
Renin-angiotensin system	1/23	0.423506	1.8384	1.57953	MME
Ribosome biogenesis in eukaryotes	3/101	0.42878	1.25594	1.06354	RPP30;PWP2;NOP10
Longevity regulating pathway	3/102	0.435046	1.24363	1.03508	IRS2;MTOR;SOD1
Glucagon signaling pathway	3/103	0.441285	1.23155	1.00749	GYS1;PGAM1;ACACA
Adrenergic signaling in cardiomyocytes	4/145	0.449466	1.16644	0.932792	CACNB3;PPP2R5A;CACNA1D;SCN5A
alpha-Linolenic acid metabolism	1/25	0.450483	1.69133	1.34873	PLA2G3
Central carbon metabolism in cancer	2/65	0.456966	1.30102	1.01889	PGAM1;MTOR
Cortisol synthesis and secretion	2/65	0.456966	1.30102	1.01889	CACNA1D;PBX1
Inflammatory bowel disease (IBD)	2/65	0.456966	1.30102	1.01889	TGFB3;HLA-DRA
Breast cancer	4/147	0.459896	1.15057	0.893708	HES1;BAK1;MTOR;DLL3
PI3K-Akt signaling pathway	9/354	0.460293	1.075	0.834083	RBL2;GYS1;ITGB5;YWHAQ;BAD;GNB1;PPP2R5A;MTOR;EPHA2
Maturity onset diabetes of the young	1/26	0.463496	1.62628	1.25054	HES1
Retrograde endocannabinoid signaling	4/148	0.465086	1.14279	0.874846	NDUFB8;GNB1;CACNA1D;NDUFC1
Ras signaling pathway	6/232	0.470283	1.09353	0.824984	TIAM1;BAD;GNB1;PLA2G3;PAK6;EPHA2
Retinol metabolism	2/67	0.472645	1.26219	0.945898	UGT2B4;CYP3A5
Ascorbate and aldarate metabolism	1/27	0.4762	1.56605	1.16188	UGT2B4
Biosynthesis of unsaturated fatty acids	1/27	0.4762	1.56605	1.16188	ACOT7
Glycolysis / Gluconeogenesis	2/68	0.480381	1.24363	0.911796	ALDH3B2;PGAM1
Huntington disease	5/193	0.481854	1.09542	0.799783	NDUFB8;UQCRB;UQCRFS1;NDUFC1;SOD1
Phototransduction	1/28	0.488605	1.51012	1.08155	GNB1
Prolactin signaling pathway	2/70	0.495643	1.20809	0.84796	SOCS2;STAT5B
Cholinergic synapse	3/112	0.496118	1.13259	0.793878	CHRM3;GNB1;CACNA1D
Herpes simplex virus 1 infection	12/492	0.49798	1.0313	0.719018	EIF2B4;ZNF529;ZNF606;BAD;ZNF85;HLA-DRA;ZNF45;ZNF556;BAK1;ZNF302;MTOR;ZNF286A
Hepatitis C	4/155	0.500879	1.09118	0.754433	YWHAQ;BAD;BAK1;IFIT1
Toxoplasmosis	3/113	0.502046	1.12257	0.773518	TGFB3;BAD;HLA-DRA
Glutamatergic synapse	3/114	0.507939	1.11272	0.753749	HOMER2;GNB1;CACNA1D
Melanoma	2/72	0.510617	1.17454	0.789448	BAD;BAK1
Citrate cycle (TCA cycle)	1/30	0.512542	1.40944	0.942034	ACLY
Glyoxylate and dicarboxylate metabolism	1/30	0.512542	1.40944	0.942034	ACAT1
Nicotinate and nicotinamide metabolism	1/30	0.512542	1.40944	0.942034	NADK
Proteoglycans in cancer	5/201	0.51761	1.05182	0.69266	TIAM1;ITGB5;GPC1;FLNC;MTOR
Asthma	1/31	0.524087	1.36398	0.881262	HLA-DRA
Inositol phosphate metabolism	2/74	0.525296	1.14279	0.735721	INPP5A;PIP4K2B
Leishmaniasis	2/74	0.525296	1.14279	0.735721	TGFB3;HLA-DRA
Glioma	2/75	0.532524	1.12755	0.710504	BAK1;MTOR
Necroptosis	4/162	0.535595	1.04403	0.651869	STAT5B;PARP1;TNFSF10;TNFRSF10B
Fructose and mannose metabolism	1/33	0.546366	1.28131	0.774509	KHK
Pentose and glucuronate interconversions	1/34	0.557113	1.24363	0.727506	UGT2B4
Complement and coagulation cascades	2/79	0.560674	1.07046	0.619386	F10;F5
Prion diseases	1/35	0.567605	1.20809	0.68418	SOD1
DNA replication	1/36	0.577849	1.17454	0.644166	PRIM2
Starch and sucrose metabolism	1/36	0.577849	1.17454	0.644166	GYS1
ECM-receptor interaction	2/82	0.58098	1.0313	0.560035	ITGB5;CD47
Autophagy	3/128	0.58633	0.991015	0.529076	BAD;IRS2;MTOR
Aldosterone-regulated sodium reabsorption	1/37	0.587851	1.14279	0.607145	SFN
Primary immunodeficiency	1/37	0.587851	1.14279	0.607145	LCK
Thyroid cancer	1/37	0.587851	1.14279	0.607145	BAK1
Purine metabolism	3/129	0.591616	0.983333	0.516149	AK2;PAICS;GART
Allograft rejection	1/38	0.597616	1.11272	0.572835	HLA-DRA
Dopaminergic synapse	3/131	0.602057	0.96832	0.491329	GNB1;PPP2R5A;CACNA1D
Insulin secretion	2/86	0.606969	0.983333	0.490956	CHRM3;CACNA1D
Salmonella infection	2/86	0.606969	0.983333	0.490956	CCL4;FLNC
Systemic lupus erythematosus	3/133	0.612321	0.953759	0.467817	HIST1H2BO;SNRPD1;HLA-DRA
Ferroptosis	1/40	0.616459	1.05708	0.511377	ACSL6
Human cytomegalovirus infection	5/225	0.617755	0.939629	0.452584	GNB1;CCL4;PTK2B;BAK1;MTOR
Gap junction	2/88	0.619498	0.960984	0.460164	TUBA1C;TUBA1B
Fat digestion and absorption	1/41	0.625548	1.0313	0.48381	PLA2G3
Graft-versus-host disease	1/41	0.625548	1.0313	0.48381	HLA-DRA
TGF-beta signaling pathway	2/90	0.631717	0.939629	0.431585	TGFB3;SKP1
Measles	3/138	0.637196	0.919202	0.414265	STAT5B;BAD;BAK1
Rheumatoid arthritis	2/91	0.63771	0.929303	0.418067	TGFB3;HLA-DRA
Transcriptional misregulation in cancer	4/186	0.644412	0.909318	0.399569	SS18;BAK1;PBX1;ETV5
IL-17 signaling pathway	2/93	0.649468	0.909318	0.392463	MAPK6;IL17B
Small cell lung cancer	2/93	0.649468	0.909318	0.392463	BAK1;SKP2
Carbohydrate digestion and absorption	1/44	0.651545	0.960984	0.411693	CACNA1D
Calcium signaling pathway	4/188	0.652684	0.899645	0.383844	CHRM3;TNNC2;PTK2B;CACNA1D
ABC transporters	1/45	0.659805	0.939629	0.390709	ABCB11
Glycosphingolipid biosynthesis	1/45	0.659805	0.939629	0.390709	HEXB
Cell adhesion molecules (CAMs)	3/145	0.670111	0.874827	0.350204	CNTNAP2;NRXN1;HLA-DRA
Circadian entrainment	2/97	0.672072	0.871821	0.346453	GNB1;CACNA1D
Hematopoietic cell lineage	2/97	0.672072	0.871821	0.346453	MME;HLA-DRA
Hedgehog signaling pathway	1/47	0.675741	0.899645	0.352611	BTRC
Choline metabolism in cancer	2/99	0.682924	0.854208	0.325771	PCYT1A;MTOR
Phosphatidylinositol signaling system	2/99	0.682924	0.854208	0.325771	INPP5A;PIP4K2B
Endocrine and other factor-regulated calcium reabsorption	1/48	0.683428	0.880902	0.335301	VDR
Intestinal immune network for IgA production	1/48	0.683428	0.880902	0.335301	HLA-DRA
Phospholipase D signaling pathway	3/148	0.683531	0.857094	0.326109	PTK2B;AGPAT3;MTOR
Gastric cancer	3/149	0.687914	0.851342	0.31848	TGFB3;BAK1;MTOR
AGE-RAGE signaling pathway in diabetic complications	2/100	0.688239	0.845666	0.315957	STAT5B;TGFB3
Arginine and proline metabolism	1/49	0.690933	0.862924	0.319034	GOT1
Malaria	1/49	0.690933	0.862924	0.319034	TGFB3
T cell receptor signaling pathway	2/101	0.69348	0.837293	0.306477	LCK;PAK6
Focal adhesion	4/199	0.695852	0.849916	0.308194	ITGB5;BAD;PAK6;FLNC
mTOR signaling pathway	3/152	0.700788	0.834539	0.29672	SEH1L;SKP2;MTOR
Chagas disease (American trypanosomiasis)	2/103	0.703745	0.821035	0.288462	MAP2K4;TGFB3
Oxytocin signaling pathway	3/153	0.704989	0.829084	0.289826	RCAN1;CACNB3;CACNA1D
Toll-like receptor signaling pathway	2/104	0.70877	0.81314	0.279903	MAP2K4;CCL4
Autoimmune thyroid disease	1/53	0.719218	0.797798	0.262946	HLA-DRA
Glycosaminoglycan biosynthesis	1/53	0.719218	0.797798	0.262946	CHSY1
Legionellosis	1/55	0.732377	0.768787	0.239446	SAR1A
Regulation of lipolysis in adipocytes	1/55	0.732377	0.768787	0.239446	IRS2
Glutathione metabolism	1/56	0.738724	0.755059	0.228655	GSTT2
Pyrimidine metabolism	1/57	0.74492	0.741812	0.218447	UPP1
Serotonergic synapse	2/113	0.750849	0.748377	0.214447	GNB1;CACNA1D
cGMP-PKG signaling pathway	3/166	0.755545	0.764156	0.214206	BAD;IRS2;CACNA1D
VEGF signaling pathway	1/59	0.756877	0.716666	0.199631	BAD
Viral myocarditis	1/59	0.756877	0.716666	0.199631	HLA-DRA
Glycerolipid metabolism	1/61	0.768274	0.693169	0.182725	AGPAT3
Basal cell carcinoma	1/63	0.779138	0.671163	0.1675	BAK1
Cytosolic DNA-sensing pathway	1/63	0.779138	0.671163	0.1675	CCL4
Mitophagy	1/65	0.789494	0.650512	0.153757	MFN2
Shigellosis	1/65	0.789494	0.650512	0.153757	BTRC
Aminoacyl-tRNA biosynthesis	1/66	0.794488	0.640656	0.147387	GATC
NOD-like receptor signaling pathway	3/178	0.7958	0.71264	0.162773	IFI16;MFN2;TXN2
Amphetamine addiction	1/68	0.804126	0.621813	0.135555	CACNA1D
Epithelial cell signaling in Helicobacter pylori infection	1/68	0.804126	0.621813	0.135555	MAP2K4
Fc epsilon RI signaling pathway	1/68	0.804126	0.621813	0.135555	MAP2K4
Staphylococcus aureus infection	1/68	0.804126	0.621813	0.135555	HLA-DRA
Renin secretion	1/69	0.808774	0.612801	0.130059	CACNA1D
RIG-I-like receptor signaling pathway	1/70	0.813312	0.604047	0.124821	ISG15
Relaxin signaling pathway	2/130	0.816169	0.650512	0.132141	MAP2K4;GNB1
Vascular smooth muscle contraction	2/132	0.822754	0.640656	0.124991	PLA2G3;CACNA1D
PPAR signaling pathway	1/74	0.830415	0.571396	0.106183	ACSL6
Gastric acid secretion	1/75	0.83444	0.563777	0.10204	CHRM3
Apelin signaling pathway	2/137	0.8383	0.617274	0.108874	GNB1;MTOR
Estrogen signaling pathway	2/137	0.8383	0.617274	0.108874	NCOA2;KRT19
Synaptic vesicle cycle	1/78	0.845954	0.542094	0.0906872	STX2
Taste transduction	1/83	0.863394	0.509437	0.074828	CHRM3
cAMP signaling pathway	3/212	0.88082	0.598349	0.0759319	TIAM1;BAD;CACNA1D
Protein digestion and absorption	1/90	0.884551	0.469814	0.0576345	MME
Salivary secretion	1/90	0.884551	0.469814	0.0576345	CHRM3
Cushing syndrome	2/155	0.884554	0.545591	0.0669287	CACNA1D;PBX1
Morphine addiction	1/91	0.887294	0.464652	0.0555627	GNB1
Wnt signaling pathway	2/158	0.890956	0.535232	0.0617978	BTRC;SKP1
Amoebiasis	1/96	0.900062	0.440451	0.0463758	TGFB3
Aldosterone synthesis and secretion	1/98	0.904755	0.431462	0.0431853	CACNA1D
HIF-1 signaling pathway	1/100	0.909229	0.422833	0.0402361	MTOR
Inflammatory mediator regulation of TRP channels	1/100	0.909229	0.422833	0.0402361	IL1RAP
C-type lectin receptor signaling pathway	1/104	0.917557	0.40657	0.0349817	PLK3
Parathyroid hormone synthesis, secretion and action	1/106	0.92143	0.398899	0.0326413	VDR
MicroRNAs in cancer	4/299	0.925793	0.565663	0.0436152	IRS2;BAK1;MTOR;EZH2
TNF signaling pathway	1/110	0.92864	0.384394	0.0284581	MAP2K4
Alcoholism	2/180	0.928729	0.469814	0.0347373	HIST1H2BO;GNB1
Axon guidance	2/181	0.930112	0.467219	0.0338501	PAK6;EPHA2
Leukocyte transendothelial migration	1/112	0.931994	0.377529	0.026589	PTK2B
Neurotrophin signaling pathway	1/119	0.94254	0.355322	0.0210267	BAD
Sphingolipid signaling pathway	1/119	0.94254	0.355322	0.0210267	PPP2R5A
Osteoclast differentiation	1/127	0.952609	0.332939	0.0161643	LCK
Rap1 signaling pathway	2/206	0.957458	0.410517	0.0178467	TIAM1;EPHA2
Signaling pathways regulating pluripotency of stem cells	1/139	0.964509	0.304196	0.0109926	IL6ST
Ribosome	1/153	0.974676	0.276361	0.00708872	RPS7
Endocytosis	2/244	0.980401	0.346584	0.00686024	DAB2;STAM2
Neuroactive ligand-receptor interaction	2/338	0.997328	0.250197	0.000669345	CHRM3;TAC1
Olfactory transduction	1/444	0.999975	0.0952327	2.36783e-06	GNB1
